# Supplementary material for: Presence of Helicobacter Species in Gastric Mucosa of Human Patients and Outcome of Helicobacter Eradication Treatment
Source: J Pers Med. 2022 Jan 29;12(2):181. doi: 10.3390/jpm12020181 (PMC8879780; doi:10.3390/jpm12020181)
Supplement: Supplementary file 1 [file jpm-12-00181-s001.zip]

Archive with 2 entries (2 files):
- Matos et al. Supplementary table S1.pdf
- Matos et al. Supplementary Table S2.xlsx
