# Supplementary material for: Presence of Helicobacter Species in Gastric Mucosa of Human Patients and Outcome of Helicobacter Eradication Treatment
Source: J Pers Med. 2022 Jan 29;12(2):181. doi: 10.3390/jpm12020181 (PMC8879780; doi:10.3390/jpm12020181)
Supplement: Supplementary file 1 [file jpm-12-00181-s001.zip › Matos et al. Supplementary Table S2.xlsx]

## Sheet: Blad1
		Table S2. Different approaches for Helicobacter species detection in human gastric samples (modified Giemsa stain, IHC, genus- or species-specific PCR and sequencing).
	ID	Tissue Sample	Histology		IHC	PCR + Sequencing		Conclusion 3
			Tissue Classification	MG1	anti-Helicobacter 2	Genus-specific PCR + Sequencing	Species-specific PCR + Sequencing
	1	1	Tumor tissue	-	-	-	-	Negative
		2	Adjacent Tissue	-	-	-	-
	2	3	Tumor tissue	-	-	-	-	Negative
		4	Adjacent Tissue	-	-	-	-
	3	5	Tumor tissue	+	+	-	-	Negative
		6	Adjacent Tissue	+	+	-	-
	4	7	Tumor tissue	+	+	-	-	Negative
		8	Adjacent Tissue	+	+	-	-
	5	9	Tumor tissue	-	-	-	-	Negative
		10	Adjacent Tissue	-	-	-	-
	6	11	Tumor tissue	-	-	-	-	Negative
		12	Adjacent Tissue	-	-	-	-
	7	31	Adjacent Tissue	-	-	-	-	Negative
		32	Tumor tissue	-	-	-	-
	8	33	Tumor tissue	-	+	-	-	Negative
		118	Adjacent Tissue	-	-	-	-
	9	34	Adjacent Tissue	+	+	-	-	Negative
		35	Tumor tissue	+	+	-	-
	10	36	Adjacent Tissue	-	-	-	-	Negative
		37	Tumor tissue	-	-	-	-
	11	38	Adjacent Tissue	-	-	-	-	Negative
		39	Tumor tissue	-	-	-	-
	12	40	Adjacent Tissue	-	-	H. pylori	H. pylori	Positive
		41	Tumor tissue	+	-	-	-
	13	42	Adjacent Tissue	+++	-	-	-	Negative
		43	Tumor tissue	+	+	-	-
	14	44	Adjacent Tissue	+	-	-	-	Negative
		45	Tumor tissue	+	+	-	-
	15	61	Adjacent Tissue	-	-	-	-	Negative
		79	Tumor tissue	+	++
	16	62	Adjacent Tissue	-	+	-	-	Negative
		63	Tumor tissue	-	-	-	-
	17	89	Adjacent Tissue	-	+	-	-	Positive
		90	Tumor tissue	-	-	H. pylori	H. pylori
	18	13	Non-neoplastic mucosa	-	-	-	-	Negative
		14		-	-	-	-
		15		-	-	-	-
	19	16	Non-neoplastic mucosa	-	+	-	-	Negative
		17		-	+	-	-
		18		-	-	-	-
	20	19	Non-neoplastic mucosa	-	-	-	-	Negative
		20		-	-	-	-
		21		-	-	-	-
	21	22	Non-neoplastic mucosa	+	-	-	-	Positive
		23		+	-	H. pylori	-
		24		+	-	-	-
	22	25	Non-neoplastic mucosa	-	-	-	-	Negative
		26		-	-	-	-
		27		-	-	-	-
	23	28	Non-neoplastic mucosa	-	-	-	-	Negative
		29		-	-	-	-
		30		-	+	-	-
	24	46	Non-neoplastic mucosa	+	+	-	-	Negative
		47		+	+	-	-
		48		+	++	-	-
	25	49	Non-neoplastic mucosa	+	+	H. pylori	-	Positive
		50		+	+	-	-
		51		+	++	H. pylori	-
	26	52	Non-neoplastic mucosa	-	+	-	-	Negative
		53		-	+	-	-
		54		-	+	-	-
	27	55	Non-neoplastic mucosa	+	+	-	-	Negative
		56		++	-	-	-
		57		+	-	-	-
	28	58	Non-neoplastic mucosa	+	+++	H. pylori	-	Positive
		59		+	+	H. pylori	H. pylori
		60		+	-	H. pylori	H. pylori
	29	64	Non-neoplastic mucosa	-	-	-	-	Negative
		65		-	-	-	-
		66		-	-	-	-
	30	67	Non-neoplastic mucosa	-	-	-	-	Negative
		68		-	-	-	-
	31	69	Non-neoplastic mucosa	-	-	-	-	Negative
		70		-	-	-	-
	32	71	Non-neoplastic mucosa	+	+	-	-	Negative
		72		+	++	-	-
		133		+	+	-	-
	33	73	Non-neoplastic mucosa	-	-	-	-	Negative
		74		-	-	-	-
		75		-	-	-	-
	34	76	Non-neoplastic mucosa	-	-	-	-	Negative
		77		-	-	-	-
		78		-	-	-	-
	35	80	Non-neoplastic mucosa	-	-	-	-	Negative
		81		-	-	-	-
		82		-	-	-	-
	36	83	Non-neoplastic mucosa	+	-	H. pylori	H. pylori	Positive
		84		+	+	H. pylori	H. pylori
		85		+	+	H. pylori	H. pylori
	37	86	Non-neoplastic mucosa	-	-	H. pylori	H. pylori	Positive
		87		-	-	H. pylori	H. pylori
		88		-	-	H. pylori	H. pylori
	38	91	Non-neoplastic mucosa	-	-	-	-	Negative
		92		-	+	-	-
		93		-	+	-	-
	39	94	Non-neoplastic mucosa	-	+	H. pylori	H. pylori	Positive
		95		+	+	H. pylori	H. pylori
		96		-	+	H. pylori	-
	40	97	Non-neoplastic mucosa	-	-	-	-	Negative
		98		-	-	-	-
		99		-	-	-	-
	41	100	Non-neoplastic mucosa	+	+	H. pylori	H. pylori	Positive
		101		+	++	H. pylori	H. pylori
		102		+++	++	H. pylori	H. pylori
	42	103	Non-neoplastic mucosa	+	+	H. pylori	H. pylori	Positive
		104		+	++	-	-
		105		-	+	-	-
	43	106	Non-neoplastic mucosa	-	-	-	-	Negative
		107		-	-	-	-
		108		-	+	-	-
	44	109	Non-neoplastic mucosa	+	+	-	-	Negative
		110		+	+	-	-
		111		+	+	-	-
	45	112	Non-neoplastic mucosa	-	+	-	-	Negative
		113		-	+	-	-
		114		-	-	-	-
	46	115	Non-neoplastic mucosa	-	-	H. pylori	H. pylori	Positive
		116		-	-	H. pylori	H. pylori
		117		-	-	H. pylori	H. pylori
	47	119	Non-neoplastic mucosa	+	-	-	-	Positive
		120		+	+	-	-
		121		+	+	H. pylori	H. pylori
	48	122	Non-neoplastic mucosa	+	+	H. pylori	H. pylori	Positive
		123		+	+	H. pylori	H. pylori
		124		+	+	-	-
	49	125	Non-neoplastic mucosa	-	-	-	-	Negative
		126		-	-	-	-
		127		-	-	-	-
	50	128	Non-neoplastic mucosa	-	-	-	-	Negative
		129		-	-	-	-
		130		-	-	-	-
	51	131	Non-neoplastic mucosa	-	-	-	-	Positive
		132		-	-	-	-
		134		+	-	H. pylori	-
	52	135	Non-neoplastic mucosa	+	+	H. pylori	-	Positive
		136		+	-	H. pylori	-
		137		+	+	-	-
	53	138	Non-neoplastic mucosa	-	+	-	-	Negative
		139		-	+	-	-
		140		-	+	-	-
	54	141	Non-neoplastic mucosa	-	-	-	-	Positive
		142		+	+	-	-
		143		+	+	H. pylori	-
	55	144	Non-neoplastic mucosa	+	-	H. pylori	-	Positive
		145		+	+	H. pylori	-
		146		++	+	-	H. felis
	56	147	Non-neoplastic mucosa	-	+	-	-	Positive
		148		-	-	-	-
		149		-	+	H. pylori	-
	57	150	Non-neoplastic mucosa	++	+++	H. pylori	-	Positive
		151		++	++	H. pylori	H. pylori
		152		+	-	-	-
	58	153	Non-neoplastic mucosa	+	+	-	-	Positive
		154		-	+	-	-
		155		-	+	H. pylori	-
	59	156	Non-neoplastic mucosa	+	-	H. pylori	-	Positive
		157		+	+	H. pylori	-
		158		-	++	H. pylori	-
	60	159	Non-neoplastic mucosa	+	+++	H. pylori	-	Positive
		160		-	++	H. pylori	H. pylori
		161		+++	+++	-	-
	61	162	Non-neoplastic mucosa	+	++	-	-	Positive
		163		-	++	-	-
		164		+	++	H. pylori	H. pylori
	62	165	Non-neoplastic mucosa	+++	+++	-	-	Positive
		166		+++	+++	H. pylori	H. pylori
		167		+++	+++	H. pylori	-
	63	168	Non-neoplastic mucosa	+	+++	-	-	Negative
		169		-	+	-	-
		170		-	+	-	-
	64	171	Non-neoplastic mucosa	++	+++	H. pylori	-	Positive
		172		++	+++	H. pylori	-
		173		++	+++	-	-
	65	174	Non-neoplastic mucosa	++	++	H. pylori	-	Positive
		175		+++	+++	H. pylori	-
		176		+++	+++	-	-
	66	177	Non-neoplastic mucosa	-	-	-	-	Negative
		178		-	+	-	-
		179		-	+	-	-
	67	180	Non-neoplastic mucosa	++	+++	-	-	Negative
		181		++	+	-	-
		182		+	++	-	-
	68	183	Non-neoplastic mucosa	+++	+++	-	-	Negative
		184		++	+++	-	-
		185		+++	+++	-	-
	69	186	Non-neoplastic mucosa	-	-	-	H. felis	Positive
		187		-	-	-	-
		188		-	-	H. pylori	H. pylori
	70	189	Non-neoplastic mucosa	++	+++	H. pylori	-	Positive
		190		+++	+++	H. pylori	-
		191		+++	+++	H. pylori	-
	71	192	Non-neoplastic mucosa	+	++	-	-	Negative
		193		++	+	-	-
		194		++	++	-	-
	72	195	Non-neoplastic mucosa	-	++	H. pylori	-	Positive
		196		+++	+++	H. pylori	-
		197		+++	+++	-	-
	73	198	Non-neoplastic mucosa	-	-	H. pylori	-	Positive
		199		-	-	H. pylori	-
		200		-	-	H. pylori	-
	74	201	Non-neoplastic mucosa	+++	+++	H. pylori	-	Positive
		202		++	+++	H. pylori	-
		203		++	+++	-	-
	75	204	Non-neoplastic mucosa	-	-	H. pylori	-	Positive
		205		-	+	H. pylori	-
		206		-	-	H. pylori	-
	76	207	Non-neoplastic mucosa	+++	++	-	-	Positive
		208		++	++	-	-
		209		+	++	H. pylori	-
	77	210	Non-neoplastic mucosa	+++	+++	H. pylori	-	Positive
		211		+++	+++	H. pylori	-
		212		+++	+++	H. pylori	-
	78	213	Non-neoplastic mucosa	+++	+++	H. pylori	H. pylori	Positive
		214		+++	+++	H. pylori	H. pylori
		215		+++	+++	H. pylori	-
	79	216	Non-neoplastic mucosa	++	-	H. pylori	-	Positive
		217		-	-	H. pylori	-
		218		-	-	H. pylori	-
	80	219	Non-neoplastic mucosa	-	-	-	-	Positive
		220		-	+	H. pylori	-
		221		-	+	-	-
Total	80 patients
		1 The amount of bacteria detected in the Giemsa-modified staining was scored as absent (-), low amount (+), moderate amount (++), and high amount of bacteria (+++).
		2 The immunostaining was scored according to the intensity ( -, absent; +, weakly positive; ++, moderately postive; +++, intense stain), as described by Prachasilpchail et al., 2007.
		3 Criterium for final classification: sample positive for genus- or species-specific PCR + sequencing.
